# Supplementary material for: Diagnostic and Prognostic Nomograms for Hepatocellular Carcinoma Based on PIVKA-II and Serum Biomarkers
Source: Diagnostics (Basel). 2023 Apr 17;13(8):1442. doi: 10.3390/diagnostics13081442 (PMC10138067; doi:10.3390/diagnostics13081442)
Supplement: Supplementary file 1 [file diagnostics-13-01442-s001.zip]

Archive with 1 entries (1 files):
- diagnostics-2258595-supplementary.pdf
